# Supplementary material for: Genomic analysis of differentiation and demography of the formerly conspecific agile (Dipodomys agilis) and Dulzura (D. simulans) kangaroo rats
Source: Heredity (Edinb). 2025 Aug 25;134(9):519–28. doi: 10.1038/s41437-025-00789-3 (PMC12457632; doi:10.1038/s41437-025-00789-3)
Supplement: Supplementary file 2 — 4-fold site extraction & SKR Generation Time [file 41437_2025_789_MOESM2_ESM.txt]

EXTRACT 4-fold SYNONYMOUS SITES - R script

#Create vectors with codons that have four-fold degenerate sites
four_fold_aa<-c("L","S","P","R","T","V","A","G")
seq_all<-read.fasta("My_fasta_file")
#Look for four fold aa in all the concatenated gene sequences (samples).
Sample_4f<-vector(mode="list", length = length(seq_all)) #create a blank list of with the number of element equals to that of the samples.
for(i in 1:length(seq_all)){
  Sample_4f[[i]]<-which(translate(seq_all[[i]],frame=0,sens="F",numcode=1,NAstring="X",ambiguous=FALSE) %in% four_fold_aa)
  #Put the positions of four fold aa in all samples in the newly created list.
}
seq_all_4f<-Reduce(intersect, Sample_4f) #Find the positions of four fold aa in all samples and put in a vector.
seq_all_4f<-sort(seq_all_4f) #Sort the positions in order
#Get positions of nt of four fold aa in all samples
seq_all_4f_nt<-c(3*seq_all_4f-2,3*seq_all_4f-1,3*seq_all_4f) 
seq_all_4f_nt<-sort(seq_all_4f_nt) #Sort the positions in order.
#Extract nt of four fold aa in all samples.
seq_all_4f_codons<-vector(mode="list", length = length(seq_all)) 
for(i in 1:length(seq_all)){
  seq_all_4f_codons[[i]]<-seq_all[[i]][seq_all_4f_nt]
}
#Compare the first and the second nt in the four fold aa codons. If same, then keep the codons.
seq_all_4f_nt_first<-3*c(1:length(seq_all_4f))-2
seq_all_4f_nt_second<-3*c(1:length(seq_all_4f))-1
first_equal_first<-vector(mode="list", length = length(seq_all)-1)
second_equal_second<-vector(mode="list", length = length(seq_all)-1)
for(i in 1:(length(seq_all_4f_codons)-1)){
  first_equal_first[[i]]<-which(seq_all_4f_codons[[1]][seq_all_4f_nt_first]==seq_all_4f_codons[[i+1]][seq_all_4f_nt_first])
}
for(i in 1:(length(seq_all_4f_codons)-1)){
  second_equal_second[[i]]<-which(seq_all_4f_codons[[1]][seq_all_4f_nt_second]==seq_all_4f_codons[[i+1]][seq_all_4f_nt_second])
}
all_first_equal_first<-Reduce(intersect, first_equal_first)
all_second_equal_second<-Reduce(intersect, second_equal_second)
all_two_equal_two<-Reduce(intersect, list(all_first_equal_first,all_second_equal_second))
#Pick up the nucleotides at four-fold degenerate sites in all samples.
all_4f_nt<-vector(mode="list", length = length(seq_all))
for(i in 1:length(seq_all_4f_codons)){
  all_4f_nt[[i]]<-seq_all_4f_codons[[i]][3*all_two_equal_two]
}
sample_pairs<-combn(c(1:length(all_4f_nt)), 2, FUN = NULL, simplify = TRUE)
#Save four_fold sites in fasta file
write.fasta(all_4f_nt,names=c("species1","species2","species3"),file.out="Sample_four_fold.fasta")

ESTIMATION OF SKR GENERATION TIME
All data from Price & Kelly (1994) 

Estimate mx (births at age x).   
 1) Authors estimate annual births to adult females at 2.6, and to first year females as 0.5 (Table 5).
 2) Authors demographic timescale is assumed to start in April, and they define age timepoints of 3 months (July), 9 months (January), 21 months (January), and 33 months (January).
 3) Refer to Table 1 - Data from Motte (1991).
Assume equal numbers of females are in oestrus, pregnant, or lactating (these are not separated in the Table). Since those in oestrus or pregnant have not yet given birth, add 0.5 months to the monthly timing.
 4) For first year animals, assume they start breeding in July (i.e month 3). Births average 1.5 months later (i.e mid August).
 5) For adult females, the average number of months after January (months 9, 21, 33) that births occur = 4.72 mos (i.e. late May)

Survivorship to age x (lx)  
  Estimated survival through each age interval (0 to 3 to 9 to 21 to 33 months) given in Table 5.
  The ages are increased by the average time of birth (assuming negligible mortality during the extra period). 

Generation Time (T)
Calculate sum(lx.mx) = 0.8259 and sum (x.lx.mx) = 11.2955, so T = 11.2955/0.8259 = 13.68 months = 1.14 years.
