# Supplementary material for: Genomic analysis of differentiation and demography of the formerly conspecific agile (Dipodomys agilis) and Dulzura (D. simulans) kangaroo rats
Source: Heredity (Edinb). 2025 Aug 25;134(9):519–28. doi: 10.1038/s41437-025-00789-3 (PMC12457632; doi:10.1038/s41437-025-00789-3)
Supplement: Supplementary file 3 — Animals sampled and assembly statistics [file 41437_2025_789_MOESM3_ESM.xlsx]

## Sheet: sequenced samples
Sequenced samples
*DKR = Dulzura kangaroo rat = DISI = Dipodomys simulans *AKR = Agile kangaroo rat = DIA = Dipodomys agilis Sample sequenced at low coverage are labeled in blue; those at high coverage are in red; by 10X are yellow; and by Pacbio are green.
Sample id (original)	ID for sequencing	ID for Data submission	Species	Description	Sequencing method	Location	Coordinates	Date	Coordinates for data submission
12L/R	5082-YC-0019	DKR_10X_seq_UCR	DKR	ear tissue	10X Genomics on 2 lanes of Illumina Hiseq at (>=) 20.08x	AGA	33.493006, -116.864834	9/13/2017	33.493006, -116.864834
DKRW	DKRWH	DKR_Pacbio_reference_UCR	DKR	whole heart	Pacbio using 5 SMRT-cells on Sequel II sequencer at 23.59x	Sycamore Canyon (Donated)	33.938340, -117.318412	5/13/2020	33.938340, -117.318412
DKR02	A3	DKR_reseq_low_cov_UCR_01	DKR	ear tissue	Low coverage re-sequencing at 4.142x	MRR	33.802850, -117.251565	9/19-9/20/2019	33.802850, -117.251565
DKR09	A10	DKR_reseq_low_cov_UCR_02	DKR	ear tissue	Low coverage re-sequencing at 4.63663x	MRR	33.802652, -117.251477	9/20-9/21/2019	33.802652, -117.251477
DKR10	A11	DKR_reseq_low_cov_UCR_03	DKR	ear tissue	Low coverage re-sequencing at 5.12313x	MRR	33.802652, -117.251477	9/20-9/21/2019	33.802652, -117.251478
DKR014	A12	DKR_reseq_low_cov_UCR_04	DKR	ear tissue	Low coverage re-sequencing at 5.06857x	BXSL	33.966316, -117.320609	9/27-9/28/2019	33.966316, -117.320609
DKR015	B1	DKR_reseq_low_cov_UCR_05	DKR	ear tissue	Low coverage re-sequencing at 4.96558x	BXSL	33.967208, -117.321174	9/27-9/28/2019	33.967208, -117.321174
DKR016	B2	DKR_reseq_low_cov_UCR_06	DKR	ear tissue	Low coverage re-sequencing at 5.25029x	BXSL	33.967518, -117.322471	9/27-9/28/2019	33.967518, -117.322471
DKR017	B3	DKR_reseq_low_cov_UCR_07	DKR	ear tissue	Low coverage re-sequencing at 3.96117x	BXSL	33.967518, -117.322471	9/27-9/28/2019	33.967518, -117.322472
DKR018	B4	DKR_reseq_low_cov_UCR_08	DKR	ear tissue	Low coverage re-sequencing at 4.82249x	BXSL	33.967518, -117.322471	9/27-9/28/2019	33.967518, -117.322473
DKR019	B5	DKR_reseq_low_cov_UCR_09	DKR	ear tissue	Low coverage re-sequencing targeting at 4.7107x	BXSL	33.967059, -117.323493	10/5-10/6 2019	33.967059, -117.323493
DKR020	B6	DKR_reseq_low_cov_UCR_10	DKR	ear tissue	Low coverage re-sequencing targeting at 5.51869x	BXSL	33.967518, -117.322471	10/5-10/6 2019	33.967518, -117.322471
DKR024	B7	DKR_reseq_low_cov_UCR_11	DKR	ear tissue	Low coverage re-sequencing targeting at 4.50222x	BXSH	33.969837, -117.298579	10/11-10/12/2019	33.969837, -117.298579
DKR037	B8	DKR_reseq_low_cov_UCR_12	DKR	ear tissue	Low coverage re-sequencing targeting at 4.44926x	BXSH	33.969837, -117.298579	11/10/2019	33.969837, -117.298578
DKR038	B9	DKR_reseq_low_cov_UCR_13	DKR	ear tissue	Low coverage re-sequencing targeting at 4.95528x	BXSH	33.969837, -117.298579	11/17/2019	33.969837, -117.298577
16L/R	C3	DKR_reseq_low_cov_UCR_14	DKR	ear tissue	Low coverage re-sequencing targeting at 4.38603x	AGA	33.497503, -116.861500	9/14/2017	33.497503, -116.861500
DKR039	C4	AKR_reseq_low_cov_UCR_01	AKR	ear tissue	Low coverage re-sequencing targeting at 4.91471x	LTC	34.201649, -117.419678	05/30-05/31/2021	34.201649, -117.419678
DKR040	C5	AKR_reseq_low_cov_UCR_02	AKR	ear tissue	Low coverage re-sequencing targeting at 8.0352x	LTC	34.201649, -117.419678	05/30-05/31/2021	34.201649, -117.419677
DKR041	C6	AKR_reseq_low_cov_UCR_03	AKR	ear tissue	Low coverage re-sequencing targeting at 5.53772x	LTC	34.201649, -117.419678	05/30-05/31/2021	34.201649, -117.419676
DKR042	C7	AKR_reseq_low_cov_UCR_04	AKR	ear tissue	Low coverage re-sequencing targeting at 7.91593x	LTC	34.201649, -117.419678	05/30-05/31/2021	34.201649, -117.419675
DKR043	C8	AKR_reseq_low_cov_UCR_05	AKR	ear tissue	Low coverage re-sequencing targeting at 6.45391x	LTC	34.201649, -117.419678	05/30-05/31/2021	34.201649, -117.419674
DKR044	C9	AKR_reseq_low_cov_UCR_06	AKR	ear tissue	Low coverage re-sequencing targeting at 5.41644x	LTC	34.201649, -117.419678	05/30-05/31/2021	34.201649, -117.419673
DKR045	C10	AKR_reseq_low_cov_UCR_07	AKR	ear tissue	Low coverage re-sequencing targeting at 6.19787x	LTC	34.201649, -117.419678	05/30-05/31/2021	34.201649, -117.419672
AKR014	C11	AKR_reseq_high_cov_UCR	AKR	ear tissue	High coverage re-sequencing targeting at 20.2696x	AWC	34.249447, -117.485065	06/05-06/06/2021	34.249447, -117.485065
AKR015	C12	AKR_reseq_low_cov_UCR_08	AKR	ear tissue	Low coverage re-sequencing targeting at 4.99792x	AWC	34.249447, -117.485065	06/12-06/13/2021	34.249447, -117.485066
AKR016	D1	AKR_reseq_low_cov_UCR_09	AKR	ear tissue	Low coverage re-sequencing targeting at 4.34573x	AWC	34.249447, -117.485065	06/12-06/13/2021	34.249447, -117.485067
AKR017	D2	AKR_reseq_low_cov_UCR_10	AKR	ear tissue	Low coverage re-sequencing targeting at 5.42183x	AWC	34.249447, -117.485065	06/12-06/13/2021	34.249447, -117.485068
AKR018	D3	AKR_reseq_low_cov_UCR_11	AKR	ear tissue	Low coverage re-sequencing targeting at 5.48333x	AWC	34.249447, -117.485065	06/12-06/13/2021	34.249447, -117.485069
AKR029	D4	AKR_reseq_low_cov_UCR_12	AKR	ear tissue	Low coverage re-sequencing targeting at 4.4532x	AWC	34.249447, -117.485065	06/13-06/14/2021	34.249447, -117.485064
AKR019	D5	AKR_reseq_low_cov_UCR_13	AKR	ear tissue	Low coverage re-sequencing targeting at 5.33472x	PHL	34.377843, -117.554584	06/13-06/14/2021	34.377843, -117.554584
AKR020	D6	AKR_reseq_low_cov_UCR_14	AKR	ear tissue	Low coverage re-sequencing targeting at 5.21224x	PHL	34.377843, -117.554584	06/13-06/14/2021	34.377843, -117.554581
AKR021	D7	AKR_reseq_low_cov_UCR_15	AKR	ear tissue	Low coverage re-sequencing targeting at 4.88667x	PHL	34.377843, -117.554584	06/13-06/14/2021	34.377843, -117.554582
AKR022	D8	AKR_reseq_low_cov_UCR_16	AKR	ear tissue	Low coverage re-sequencing targeting at 4.47251x	PHL	34.377843, -117.554584	06/13-06/14/2021	34.377843, -117.554583
AKR023	D9	AKR_reseq_low_cov_UCR_17	AKR	ear tissue	Low coverage re-sequencing targeting at 6.11262x	PHL	34.377843, -117.554584	06/13-06/14/2021	34.377843, -117.554580
AKR024	D10	AKR_reseq_low_cov_UCR_18	AKR	ear tissue	Low coverage re-sequencing targeting at 5.8793x	PHL	34.377843, -117.554584	06/13-06/14/2021	34.377843, -117.554585
AKR025	D11	AKR_reseq_low_cov_UCR_19	AKR	ear tissue	Low coverage re-sequencing targeting at 4.33484x	PHL	34.377843, -117.554584	06/13-06/14/2021	34.377843, -117.554586
AKR026	D12	AKR_reseq_low_cov_UCR_20	AKR	ear tissue	Low coverage re-sequencing targeting at 6.42007x	PHL	34.377843, -117.554584	06/13-06/14/2021	34.377843, -117.554587
AKR027	E1	AKR_reseq_low_cov_UCR_21	AKR	ear tissue	Low coverage re-sequencing targeting at 5.55307x	PHL	34.377843, -117.554584	06/13-06/14/2021	34.377843, -117.554588
AKR028	E2	AKR_reseq_low_cov_UCR_22	AKR	ear tissue	Low coverage re-sequencing targeting at 4.85871x	PHL	34.377843, -117.554584	06/13-06/14/2021	34.377843, -117.554589

## Sheet: assembly stats
Assembly stats
*DKR = Dulzura kangaroo rat = DISI = Dipodomys simulans *AKR = Agile kangaroo rat = DIA = Dipodomys agilis Sample sequenced by 10X are yellow; and by Pacbio are green.
Sample id	Original sample id	Species	Sequencing method	Assembly size	Genome size estimated	Coverage	Scaffold number	Contig N50	Scaffold N50	Complete Busco genes (lib=mammalia_odb10)
5082-YC-0019	12L/R	DKR	10X Genomics	1.33 Gb (only scaffolds >= 10 kb)	5.71 Gb(?)	20.08 X	20.76 K	20.59 Kb	726.59 Kb	-
DKRWH	DKRW	DKR	Pacbio	3.39 Gb	-	23.589 X	3569	10.88 Mb	10.88 Mb	0.951
